# Supplementary material for: Unveiling the Impact of Drug-Sensitive Mutations on HIV-1 Protease Dynamics: A Molecular Dynamics Simulation Study of the T12A, L63Q, and H69N Variants
Source: Int J Mol Sci. 2026 Apr 25;27(9):3832. doi: 10.3390/ijms27093832 (PMC13164047; doi:10.3390/ijms27093832)
Supplement: Supplementary file 1 [file ijms-27-03832-s001.zip]

Archive with 1 entries (1 files):
- ijms-4256337-supplementary.pdf
